# Supplementary material for: A pilot cost-benefit analysis of a children’s spectacle reimbursement scheme: Evidence for Including children’s spectacles in Mongolia’s Social Health Insurance
Source: PLoS One. 2022 Aug 15;17(8):e0273032. doi: 10.1371/journal.pone.0273032 (PMC9377584; doi:10.1371/journal.pone.0273032)
Supplement: S1 File — (XLSX) [file pone.0273032.s001.xlsx]

## Sheet: Data Collection Sheet
Required Samples: Total 50 [25 UB: 13 RE + 12 no RE; 25 Aimag: 13 RE + 12 no RE]
Date of Survey	Unique ID Code	Areas	Child RE Status	Age	Sex	Level of Education	Starting Bid (MNT)	Final Bid
Jul 2/2020	R01	Ulaanbaatar	RE - 1	58	Female	Secondary school - 2	A - 37,500	G5
Jul 2/2020	R02	Ulaanbaatar	RE - 1	50	Male	Secondary school - 2	A - 37,500	G8
Jul 2/2020	R03	Ulaanbaatar	RE - 1	38	Female	Tertiary school - 3	A - 37,500	G7
Jul 2/2020	R04	Ulaanbaatar	RE - 1	30	Female	Secondary school - 2	A - 37,500	G5
Jul 2/2020	R05	Ulaanbaatar	RE - 1	34	Male	Tertiary school - 3	B - 52,500	G10
Jul 2/2020	R06	Ulaanbaatar	RE - 1	42	Female	Secondary school - 2	B - 52,500	G9
Jul 2/2020	R07	Ulaanbaatar	RE - 1	32	Female	Tertiary school - 3	B - 52,500	G7
Jul 2/2020	R08	Ulaanbaatar	RE - 1	50	Female	Tertiary school - 3	B - 52,500	G10
Jul 3/2020	R09	Ulaanbaatar	RE - 1	53	Female	Tertiary school - 3	B - 52,500	G6
Jul 2/2020	R10	Ulaanbaatar	RE - 1	33	Male	Secondary school - 2	C - 67,500	G7
Jul 2/2020	R11	Ulaanbaatar	RE - 1	40	Female	Secondary school - 2	C - 67,500	G5
Jul 2/2020	R12	Ulaanbaatar	RE - 1	34	Female	Secondary school - 2	C - 67,500	G12
Jul 2/2020	R13	Ulaanbaatar	RE - 1	44	Male	Secondary school - 2	C - 67,500	G9
Jul 2/2020	R14	Ulaanbaatar	No RE - 0	47	Female	Tertiary school - 3	A - 37,500	G8
Jul 2/2020	R15	Ulaanbaatar	No RE - 0	32	Male	Tertiary school - 3	A - 37,500	G8
Jul 6/2020	R16	Ulaanbaatar	No RE - 0	57	Female	Secondary school - 2	A - 37,500	G6
Jul 6/2020	R17	Ulaanbaatar	No RE - 0	31	Female	Tertiary school - 3	A - 37,500	G8
Jul 6/2020	R18	Ulaanbaatar	No RE - 0	30	Female	Tertiary school - 3	B - 52,500	G9
Jul 6/2020	R19	Ulaanbaatar	No RE - 0	35	Female	Secondary school - 2	B - 52,500	G10
Jul 6/2020	R20	Ulaanbaatar	No RE - 0	50	Male	Secondary school - 2	B - 52,500	G10
Jul 6/2020	R21	Ulaanbaatar	No RE - 0	56	Female	Tertiary school - 3	B - 52,500	G10
Jul 6/2020	R22	Ulaanbaatar	No RE - 0	29	Male	Tertiary school - 3	C - 67,500	G12
Jul 6/2020	R23	Ulaanbaatar	No RE - 0	41	Female	Primary school - 1	C - 67,500	G12
Jul 6/2020	R24	Ulaanbaatar	No RE - 0	35	Male	Tertiary school - 3	C - 67,500	G12
Jul 6/2020	R25	Ulaanbaatar	No RE - 0	52	Female	Secondary school - 2	C - 67,500	G12
Jul 10/2020	R26	Aimag	RE - 1	29	Female	Primary school - 1	A - 37,500	G5
Jul 10/2020	R27	Aimag	RE - 1	30	Female	Illiterate - 0	A - 37,500	G5
Jul 10/2020	R28	Aimag	RE - 1	34	Female	Tertiary school - 3	A - 37,500	G8
Jul 10/2020	R29	Aimag	RE - 1	47	Female	Secondary school - 2	A - 37,500	G7
Jul 10/2020	R30	Aimag	RE - 1	45	Female	Secondary school - 2	B - 52,500	G10
Jul 10/2020	R31	Aimag	RE - 1	38	Female	Tertiary school - 3	B - 52,500	G10
Jul 10/2020	R32	Aimag	RE - 1	33	Female	Secondary school - 2	B - 52,500	G9
Jul 10/2020	R33	Aimag	RE - 1	56	Female	Tertiary school - 3	B - 52,500	G5
Jul 10/2020	R34	Aimag	RE - 1	40	Female	Primary school - 1	B - 52,500	G9
Jul 10/2020	R35	Aimag	RE - 1	27	Male	Secondary school - 2	C - 67,500	G12
Jul 10/2020	R36	Aimag	RE - 1	49	Female	Tertiary school - 3	C - 67,500	G9
Jul 10/2020	R37	Aimag	RE - 1	33	Female	Tertiary school - 3	C - 67,500	G12
Jul 10/2020	R38	Aimag	RE - 1	44	Male	Secondary school - 2	C - 67,500	G10
Jul 10/2020	R39	Aimag	No RE - 0	31	Male	Tertiary school - 3	A - 37,500	G8
Jul 10/2020	R40	Aimag	No RE - 0	41	Female	Secondary school - 2	A - 37,500	G8
Jul 10/2020	R41	Aimag	No RE - 0	28	Female	Secondary school - 2	A - 37,500	G8
Jul 10/2020	R42	Aimag	No RE - 0	41	Female	Secondary school - 2	A - 37,500	G4
Jul 10/2020	R43	Aimag	No RE - 0	42	Female	Secondary school - 2	B - 52,500	G10
Jul 10/2020	R44	Aimag	No RE - 0	35	Female	Tertiary school - 3	B - 52,500	G10
Jul 10/2020	R45	Aimag	No RE - 0	34	Female	Tertiary school - 3	B - 52,500	G10
Jul 10/2020	R46	Aimag	No RE - 0	43	Female	Secondary school - 2	B - 52,500	G10
Jul 10/2020	R47	Aimag	No RE - 0	30	Female	Tertiary school - 3	C - 67,500	G12
Jul 10/2020	R48	Aimag	No RE - 0	25	Female	Tertiary school - 3	C - 67,500	G12
Jul 10/2020	R49	Aimag	No RE - 0	68	Female	Secondary school - 2	C - 67,500	G12
Jul 10/2020	R50	Aimag	No RE - 0	52	Female	Tertiary school - 3	C - 67,500	G8

## Sheet: Sheet2
Areas	Child RE Status	Sex	Level of Education	Verbal Consent	Final Bid	Starting Bid
Ulaanbaatar	RE - 1	Male	Illiterate - 0	Yes	G1	A - 37,500
Aimag	No RE - 0	Female	Primary school - 1	No	G2	B - 52,500
			Secondary school - 2		G3	C - 67,500
			Tertiary school - 3		G4
					G5
					G6
					G7
					G8
					G9
					G10
					G11
					G12
